# Supplementary material for: Leptospirosis Incidence at Four Sites in Sub-Saharan Africa and South East Asia: An International Multi-Site Hybrid Surveillance Study
Source: Open Forum Infect Dis. 2026 Mar 9;13(3):ofag021. doi: 10.1093/ofid/ofag021 (PMC12970525; doi:10.1093/ofid/ofag021)
Supplement: ofag021_Supplementary_Data [file ofag021_supplementary_data.zip]

Archive with 3 entries (3 files):
- Lepto_FIEBRE_Incidence_SupplAppendix1_20Mar2025.docx
- Lepto_FIEBRE_Incidence_SupplAppendix2_20Mar2025.docx
- Lepto_FIEBRE_Incidence_SupplAppendix3_23Oct2025.docx
